# Supplementary material for: Mining for genotype-phenotype relations in Saccharomyces using partial least squares
Source: BMC Bioinformatics. 2011 Aug 3;12:318. doi: 10.1186/1471-2105-12-318 (PMC3175482; doi:10.1186/1471-2105-12-318)
Supplement: Additional file 1 — Table S1 - Saccharomyces strains. Saccharomyces strains used in this study, along with their respective source location, source class and population & genomic structure are listed. [file 1471-2105-12-318-S1.XLSX]

## Sheet: Additional File 1, Table S1
Additional File 1, Table S1: Saccharomyces strains used in this study, along with their respective source location,
source class and population and genomic structure are listed.
Strains	Location of source	Source	Population and genome structure
Sc_273614N	RVI, Newcaslte UK	Clinical isolate (Fecal)	Mosaic, predominantly european
Sc_322134S	RVI, Newcaslte UK	Clinical isolate (Throat-sputum)	Mosaic, predominantly european
Sc_378604X	RVI, Newcaslte UK	Clinical isolate (Sputum)	Mosaic, predominantly european
Sc_BC187	Napa Valley, USA	Barrel fermentation	European
Sc_DBVPG1106	Australia	Grapes	European
Sc_DBVPG1373	Netherland	soil	European
Sc_DBVPG1788	Finland	Soil	European
Sc_DBVPG1853	Ethiopia	White Tecc	Mosaic, predominantly european
Sc_DBVPG6040	Netherland	Fermenting fruit juice	Mosaic, predominantly european
Sc_DBVPG6044	West Africa	Bili wine	Africa
Sc_DBVPG6765	Unknown	Unknown	European
Sc_K11	Japan	Shochu Sake strain	Sake
Sc_L_1374	Chile	Wine	European
Sc_L_1528	Chile	Wine	European
Sc_NCYC110	West Africa	Ginger beer from Z. officinale	Africa
Sc_NCYC361	Ireland	Beer spoilage strain from wort	Mosaic, predominantly european
Sc_S288c	California, USA	Rotting fig	Mosaic
Sc_SK1	USA	Soil	Mosaic, large bit african
Sc_UWOPS03_461_4	Malaysia	Nectar, Bertam palm	Malaysia
Sc_UWOPS05_217_3	Malaysia	Nectar, Bertam palm	Malaysia
Sc_UWOPS05_227_2	Malaysia	Trigona, Bertam palm	Malaysia
Sc_UWOPS83_787_3	Bahamas	Fruit, Opuntia stricta	Mosaic
Sc_UWOPS87_2421	Hawaii	Cladode, Opuntia megacantha	Mosaic
Sc_W303	Unknown	Unknown	Mosaic
Sc_Y12	Africa	Palm wine strain	Sake
Sc_Y55	France	Wine	Mosaic, mostly african
Sc_Y9	Japan	Ragi (similar to sake wine)	Sake
Sc_YIIc17_E5	Sauternes, Franxe	Wine	Mosaic, predominantly european
Sc_YJM975	Bergamo, Italy	Clinical isolate (Vaginal)	European
Sc_YJM978	Bergamo, Italy	Clinical isolate (Vaginal)	European
Sc_YJM981	Bergamo, Italy	Clinical isolate (Vaginal)	European
Sc_YPS128	Pennsylvania, USA	Oak	North american
Sc_YPS606	Pennsylvania, USA	Oak	North american
Sc_YS2	Australia	Baker strain	Mosaic, predominantly european
Sc_YS4	Netherland	Baker strain	Mosaic, predominantly european
Sc_YS9	Singapore	Baker strain	Mosaic, predominantly european
